# Supplementary material for: TLR2 signaling regulates T cell exclusion in pancreatic ductal adenocarcinoma
Source: JCI Insight. 2026 Mar 31;11(10):e195329. doi: 10.1172/jci.insight.195329 (PMC13232717; doi:10.1172/jci.insight.195329)
Supplement: Supporting data values [file jciinsight-11-195329-s019.xlsx]

## Sheet: Figure 1A
	T cell High PDAC				T cell Low PDAC
	Time-Interval(Hour)	9:1 meso CAR	9:1 mock CAR		Time-Interval(Hour)	9:1 meso CAR	9:1 mock CAR
	0	0	0		0	0	0
	0.0025	0	0		0.0025	-0.00013	0.000133
	0.703056	0.0092	0.0095		0.703056	-0.004	0.002833
	1.03611	0.009067	0.013267		1.03611	-0.00947	0.001767
	1.36944	0.018833	0.0241		1.36944	-0.00557	0.0046
	1.70306	0.032867	0.039633		1.70306	0.0028	0.011833
	2.03639	0.049467	0.057833		2.03639	0.013933	0.021833
	2.37	0.069	0.0798		2.37	0.027833	0.034667
	2.70306	0.0922	0.1055		2.70306	0.0442	0.049733
	3.03639	0.118233	0.1354		3.03639	0.063	0.0672
	3.36972	0.1473	0.1691		3.36972	0.084733	0.0877
	3.70306	0.180167	0.207067		3.70306	0.110433	0.1117
	4.03667	0.2171	0.251333		4.03667	0.140467	0.14
	4.37	0.259133	0.303067		4.37	0.1748	0.172933
	4.70361	0.306533	0.361833		4.70361	0.212767	0.211167
	5.0375	0.356933	0.423867		5.0375	0.253533	0.252833
	5.37111	0.4097	0.486833		5.37111	0.297233	0.298167
	5.70417	0.461167	0.549433		5.70417	0.3415	0.346733
	6.0375	0.5126	0.607133		6.0375	0.385867	0.396967
	6.37056	0.560733	0.659167		6.37056	0.428833	0.4496
	6.70417	0.605133	0.708		6.70417	0.470933	0.501633
	7.0375	0.644633	0.749167		7.0375	0.512933	0.554433
	7.37111	0.683067	0.7856		7.37111	0.554167	0.607567
	7.70444	0.7205	0.819833		7.70444	0.5934	0.6593
	8.03833	0.7526	0.850167		8.03833	0.632267	0.708267
	8.37139	0.7853	0.877167		8.37139	0.668467	0.753633
	8.70528	0.814467	0.903233		8.70528	0.703667	0.795633
	9.03861	0.839333	0.927267		9.03861	0.736	0.8387
	9.37222	0.8636	0.946133		9.37222	0.766267	0.879133
	9.70583	0.887433	0.968667		9.70583	0.794133	0.913667
	10.0392	0.909433	0.988433		10.0392	0.821133	0.946733
	10.3728	0.9294	1.0059		10.3728	0.843867	0.976933
	10.7064	0.9478	1.0209		10.7064	0.865667	1.00257
	11.04	0.962033	1.03347		11.04	0.885033	1.02607
	11.3739	0.976433	1.04363		11.3739	0.9043	1.0471
	11.7078	0.990833	1.05143		11.7078	0.918333	1.06243
	12.0411	0.999867	1.05933		12.0411	0.935667	1.07567
	12.3744	1.00873	1.06553		12.3744	0.950967	1.0879
	12.7081	1.01783	1.07227		12.7081	0.963367	1.09847
	13.0414	1.0253	1.0765		13.0414	0.971033	1.10527
	13.375	1.0345	1.08053		13.375	0.978767	1.1096
	13.7083	1.04203	1.0858		13.7083	0.986467	1.1137
	14.0419	1.04947	1.08757		14.0419	0.993133	1.1184
	14.3756	1.0542	1.09297		14.3756	1.00167	1.11827
	14.7089	1.05953	1.09737		14.7089	1.006	1.11767
	15.0422	1.06287	1.09957		15.0422	1.0124	1.11537
	15.3761	1.06653	1.10113		15.3761	1.01527	1.11453
	15.7097	1.0676	1.10117		15.7097	1.0173	1.1129
	16.0431	1.0674	1.09933		16.0431	1.01933	1.11023
	16.3769	1.06807	1.09663		16.3769	1.02053	1.10653
	16.7103	1.06703	1.09437		16.7103	1.01783	1.09883
	17.0436	1.06693	1.08833		17.0436	1.01853	1.0932
	17.3769	1.0634	1.08157		17.3769	1.01857	1.08957
	17.7106	1.05893	1.077		17.7106	1.0177	1.0843
	18.0439	1.0549	1.07357		18.0439	1.01667	1.0778
	18.3775	1.0493	1.06813		18.3775	1.01357	1.07187
	18.7108	1.04313	1.06127		18.7108	1.0127	1.06417
	19.0447	1.04147	1.05647		19.0447	1.014	1.05683
	19.3783	1.03543	1.05133		19.3783	1.01357	1.05067
	19.7117	1.02997	1.04423		19.7117	1.01313	1.04757
	20.0453	1.02733	1.0396		20.0453	1.01143	1.04383
	20.3789	1.0228	1.03207		20.3789	1.00737	1.0363
	20.7128	1.01867	1.02537		20.7128	1.0076	1.02707
	21.0461	1.0166	1.0214		21.0461	1.00813	1.02223
	21.3794	1.01053	1.01453		21.3794	1.00553	1.01767
	21.7131	1.00633	1.00893		21.7131	1.00403	1.0113
	22.0464	1.00357	1.00263		22.0464	1.00203	1.0044
	22.3794	1	1		22.3794	1	1
	22.7125	0.9962	0.992833		22.7125	0.9993	0.995
	23.0461	0.991867	0.987333		23.0461	0.9976	0.9897
	23.38	0.987	0.979533		23.38	0.996433	0.984167
	23.585	0.865367	0.8252		23.585	0.822333	0.8191
	23.9181	0.8188	0.789		23.9181	0.9246	0.878467
	24.2514	0.790733	0.786167		24.2514	0.914033	0.848567
	24.5844	0.396233	0.867633		24.5844	0.665433	0.8992
	24.9178	0.1594	0.933833		24.9178	0.411333	0.919333
	25.2514	0.0833	0.981533		25.2514	0.264367	0.963
	25.5836	0.0551	1.00367		25.5836	0.188467	0.975767
	25.9169	0.042	1.0043		25.9169	0.1444	0.972333
	26.2503	0.0343	0.9839		26.2503	0.116867	0.966767
	26.5839	0.029167	0.958133		26.5839	0.098133	0.964
	26.9175	0.025733	0.939967		26.9175	0.086533	0.962067
	27.2497	0.0231	0.9309		27.2497	0.0776	0.961633
	27.5833	0.021	0.9253		27.5833	0.0699	0.9592
	27.9169	0.0189	0.928333		27.9169	0.062633	0.962467
	28.2506	0.016967	0.921433		28.2506	0.055567	0.959
	28.5842	0.0152	0.921267		28.5842	0.049333	0.962333
	28.9178	0.013533	0.920233		28.9178	0.043167	0.966767
	29.2514	0.011867	0.920633		29.2514	0.037333	0.9651
	29.585	0.010567	0.920733		29.585	0.031333	0.9673
	29.9183	0.009333	0.920467		29.9183	0.026033	0.970333
	30.2517	0.008233	0.926667		30.2517	0.021033	0.971967
	30.585	0.007233	0.920067		30.585	0.016433	0.973467
	30.9183	0.0063	0.9217		30.9183	0.011933	0.975133
	31.2517	0.0054	0.915833		31.2517	0.0083	0.9724
	31.5844	0.0047	0.912433		31.5844	0.005067	0.975533
	31.9181	0.004167	0.909167		31.9181	0.002333	0.974833
	32.2517	0.003567	0.9086		32.2517	-3.3e-05	0.982167
	32.585	0.003233	0.9038		32.585	-0.0021	0.985433
	32.9178	0.002567	0.899967		32.9178	-0.00347	0.984567
	33.2514	0.0022	0.900667		33.2514	-0.00513	0.9912
	33.5847	0.0019	0.895733		33.5847	-0.0059	0.9903
	33.9181	0.001567	0.899733		33.9181	-0.007	0.988767
	34.2514	0.001233	0.901333		34.2514	-0.00767	0.9898
	34.585	0.000933	0.8973		34.585	-0.00833	0.995067
	34.9186	0.000667	0.8947		34.9186	-0.009	0.993767
	35.2522	0.000533	0.890467		35.2522	-0.00957	0.994
	35.5858	0.000267	0.893667		35.5858	-0.0101	0.9964
	35.9192	6.67e-05	0.8891		35.9192	-0.01037	1.00053
	36.2528	-6.7e-05	0.8875		36.2528	-0.01083	0.9966
	36.5864	-0.0003	0.886133		36.5864	-0.01117	0.997033
	36.9197	-0.00047	0.8865		36.9197	-0.01143	1.0023
	37.2531	-0.00057	0.886333		37.2531	-0.0118	1.002
	37.5864	-0.0007	0.890767		37.5864	-0.01227	1.00477
	37.9197	-0.00087	0.8852		37.9197	-0.01263	1.00587
	38.2533	-0.001	0.889667		38.2533	-0.0128	1.00767
	38.5869	-0.0013	0.891667		38.5869	-0.0132	1.00523
	38.9206	-0.00157	0.8868		38.9206	-0.01353	1.00903
	39.2542	-0.00167	0.888		39.2542	-0.01387	1.01177
	39.5875	-0.00173	0.888767		39.5875	-0.01407	1.01357
	39.9211	-0.002	0.888267		39.9211	-0.0143	1.00987
	40.2539	-0.00203	0.891767		40.2539	-0.01457	1.01723
	40.5872	-0.00223	0.889167		40.5872	-0.01483	1.0157
	40.9203	-0.00237	0.886967		40.9203	-0.015	1.0201
	41.2536	-0.0023	0.8961		41.2536	-0.01527	1.01487
	41.5867	-0.00247	0.893633		41.5867	-0.01547	1.0197
	41.92	-0.00253	0.896433		41.92	-0.0158	1.0159
	42.2528	-0.00263	0.896867		42.2528	-0.01603	1.01887
	42.5864	-0.00283	0.893933		42.5864	-0.01633	1.01377
	42.9197	-0.0029	0.8972		42.9197	-0.01667	1.01193
	43.2528	-0.00313	0.900067		43.2528	-0.01697	1.0158
	43.5861	-0.00317	0.8965		43.5861	-0.01723	1.01673
	43.9194	-0.00327	0.901667		43.9194	-0.01737	1.0199
	44.2517	-0.00337	0.898633		44.2517	-0.01757	1.01917
	44.585	-0.00357	0.899267		44.585	-0.01783	1.02027
	44.9178	-0.00353	0.896033		44.9178	-0.018	1.01727
	45.2511	-0.00377	0.898267		45.2511	-0.01827	1.01707
	45.5847	-0.00387	0.9001		45.5847	-0.01843	1.02237
	45.9186	-0.00397	0.903		45.9186	-0.0187	1.02203
	46.2522	-0.0039	0.904733		46.2522	-0.01897	1.02153
	46.5853	-0.00407	0.905467		46.5853	-0.01923	1.01867
	46.9189	-0.00413	0.906333		46.9189	-0.01927	1.0168
	47.2522	-0.00427	0.9026		47.2522	-0.0195	1.01767
	47.5858	-0.0043	0.905933		47.5858	-0.01987	1.0221
	47.9192	-0.00413	0.908567		47.9192	-0.0201	1.0206
	48.2525	-0.0043	0.909		48.2525	-0.02023	1.02117
	48.5858	-0.00447	0.909867		48.5858	-0.02047	1.0252
	48.9194	-0.0046	0.9084		48.9194	-0.02063	1.02457
	49.2531	-0.00473	0.909267		49.2531	-0.02073	1.0244
	49.5867	-0.00483	0.909933		49.5867	-0.021	1.02873
	49.92	-0.00497	0.910533		49.92	-0.02127	1.03193
	50.2531	-0.00507	0.910333		50.2531	-0.0213	1.03043
	50.5864	-0.00517	0.9065		50.5864	-0.02167	1.0297
	50.9197	-0.00537	0.907267		50.9197	-0.02177	1.02907
	51.2533	-0.00543	0.908033		51.2533	-0.02193	1.0309
	51.5869	-0.0056	0.907833		51.5869	-0.02207	1.03103
	51.9203	-0.0057	0.9064		51.9203	-0.0223	1.0314
	52.2533	-0.0058	0.906267		52.2533	-0.02257	1.03497
	52.5867	-0.00587	0.9055		52.5867	-0.02267	1.0379
	52.92	-0.00597	0.903867		52.92	-0.0228	1.038
	53.2519	-0.0061	0.904267		53.2519	-0.02313	1.0413
	53.5847	-0.0062	0.9015		53.5847	-0.02317	1.0399
	53.9186	-0.00613	0.901033		53.9186	-0.02347	1.03907
	54.2519	-0.0063	0.901667		54.2519	-0.02373	1.04023
	54.5853	-0.00643	0.9017		54.5853	-0.02397	1.03967
	54.9186	-0.00657	0.8996		54.9186	-0.0241	1.0428
	55.2525	-0.0067	0.900433		55.2525	-0.0242	1.04287
	55.5858	-0.00663	0.898567		55.5858	-0.02443	1.0484
	55.9186	-0.0068	0.895933		55.9186	-0.0247	1.0503
	56.2519	-0.00693	0.8966		56.2519	-0.02487	1.05233
	56.5856	-0.007	0.899133		56.5856	-0.02497	1.0508
	56.9183	-0.00713	0.900667		56.9183	-0.02513	1.05227
	57.2519	-0.0071	0.9		57.2519	-0.02533	1.05347
	57.5847	-0.0073	0.902933		57.5847	-0.02553	1.05507
	57.9178	-0.00733	0.9037		57.9178	-0.02577	1.05587
	58.2506	-0.0075	0.904967		58.2506	-0.02583	1.05813
	58.5836	-0.0075	0.904933		58.5836	-0.02597	1.06207
	58.9161	-0.00767	0.906233		58.9161	-0.0261	1.0647
	59.2494	-0.0077	0.906967		59.2494	-0.02623	1.0714
	59.5828	-0.00783	0.9077		59.5828	-0.02653	1.07377
	59.9164	-0.00783	0.904933		59.9164	-0.02667	1.07793
	60.2497	-0.00797	0.905533		60.2497	-0.02697	1.07723
	60.5831	-0.00807	0.906933		60.5831	-0.02703	1.07887
	60.9169	-0.00823	0.904933		60.9169	-0.0271	1.0808
	61.2503	-0.00833	0.9076		61.2503	-0.0273	1.0803
	61.5842	-0.0084	0.905133		61.5842	-0.0274	1.08523
	61.9175	-0.0085	0.9039		61.9175	-0.02757	1.08973
	62.2506	-0.0086	0.903233		62.2506	-0.0277	1.094
	62.5842	-0.00867	0.904467		62.5842	-0.02807	1.09707
	62.9167	-0.00877	0.905567		62.9167	-0.02817	1.09777
	63.2494	-0.00873	0.904067		63.2494	-0.02827	1.09913
	63.5828	-0.00887	0.904933		63.5828	-0.02843	1.09997
	63.9164	-0.009	0.904433		63.9164	-0.02863	1.10347
	64.25	-0.00907	0.904033		64.25	-0.02867	1.1139
	64.5833	-0.0091	0.905933		64.5833	-0.02887	1.1184
	64.9169	-0.0091	0.903067		64.9169	-0.02903	1.12307
	65.2503	-0.00927	0.904133		65.2503	-0.0292	1.12593
	65.5839	-0.0093	0.904967		65.5839	-0.02927	1.1249
	65.9169	-0.0094	0.904533		65.9169	-0.02957	1.12833
	66.2508	-0.00963	0.904567		66.2508	-0.02973	1.1293
	66.5839	-0.00963	0.906433		66.5839	-0.02973	1.12677
	66.9167	-0.00973	0.906667		66.9167	-0.0299	1.12767
	67.2494	-0.0097	0.9061		67.2494	-0.0301	1.12817
	67.5828	-0.00983	0.903767		67.5828	-0.03027	1.12607
	67.9161	-0.0099	0.9059		67.9161	-0.03037	1.1268
	68.2497	-0.01	0.907333		68.2497	-0.03053	1.12893
	68.5833	-0.0099	0.907633		68.5833	-0.03057	1.13233
	68.9164	-0.01013	0.9077		68.9164	-0.0308	1.13163
	69.2494	-0.0102	0.907933		69.2494	-0.031	1.1356
	69.5828	-0.01023	0.908867		69.5828	-0.0311	1.13477
	69.9161	-0.01037	0.908833		69.9161	-0.03117	1.13813
	70.2489	-0.01043	0.910633		70.2489	-0.0314	1.13867
	70.5825	-0.01057	0.9111		70.5825	-0.0314	1.14187
	70.9156	-0.0105	0.9117		70.9156	-0.03157	1.14
	71.2489	-0.01057	0.913233		71.2489	-0.0317	1.1409
	71.5822	-0.0106	0.9139		71.5822	-0.03193	1.13923
	71.9158	-0.0107	0.913767		71.9158	-0.03197	1.1393
	72.2489	-0.01087	0.914533		72.2489	-0.03207	1.1414
	72.5822	-0.01087	0.9162		72.5822	-0.03223	1.14203
	72.9158	-0.01093	0.9157		72.9158	-0.0323	1.14
	73.2492	-0.0111	0.9162		73.2492	-0.03233	1.13887
	73.5819	-0.01103	0.9177		73.5819	-0.03247	1.1365
	73.9153	-0.0112	0.916767		73.9153	-0.0327	1.13647
	74.2489	-0.01123	0.9195		74.2489	-0.03287	1.135
	74.5822	-0.01127	0.919233		74.5822	-0.0329	1.13457
	74.9158	-0.0114	0.9206		74.9158	-0.0331	1.13303
	75.2494	-0.01147	0.920167		75.2494	-0.03333	1.13063
	75.5831	-0.01153	0.922233		75.5831	-0.0334	1.12723
	75.9164	-0.01153	0.9226		75.9164	-0.03353	1.125
	76.25	-0.0116	0.922933		76.25	-0.03363	1.12467
	76.5836	-0.0117	0.926967		76.5836	-0.03377	1.12343
	76.9169	-0.01167	0.929067		76.9169	-0.03373	1.11973
	77.25	-0.0117	0.9304		77.25	-0.03387	1.11463
	77.5833	-0.0118	0.9318		77.5833	-0.03403	1.10917
	77.9167	-0.0118	0.933667		77.9167	-0.0342	1.10877
	78.2497	-0.01187	0.933533		78.2497	-0.03433	1.1052
	78.5833	-0.01203	0.935833		78.5833	-0.03433	1.1003
	78.9167	-0.01203	0.936567		78.9167	-0.03453	1.09633
	79.2503	-0.0121	0.9359		79.2503	-0.0346	1.091
	79.5839	-0.01213	0.938033		79.5839	-0.0347	1.08597
	79.9172	-0.01217	0.9392		79.9172	-0.03493	1.0839
	80.2508	-0.01233	0.940033		80.2508	-0.0349	1.07743
	80.5844	-0.0123	0.940433		80.5844	-0.0351	1.0718
	80.9172	-0.0123	0.940333		80.9172	-0.03513	1.06867
	81.2506	-0.01233	0.941733		81.2506	-0.03517	1.06273
	81.5825	-0.0124	0.943467		81.5825	-0.03537	1.05747
	81.9158	-0.01253	0.9435		81.9158	-0.03553	1.0524
	82.2494	-0.0125	0.944533		82.2494	-0.03567	1.04713
	82.5828	-0.01263	0.9449		82.5828	-0.03583	1.04097
	82.9164	-0.01277	0.946167		82.9164	-0.0359	1.03483
	83.2497	-0.0127	0.9474		83.2497	-0.03587	1.0294
	83.5831	-0.0128	0.948567		83.5831	-0.03607	1.02417
	83.9164	-0.0129	0.949933		83.9164	-0.03623	1.01677
	84.25	-0.0129	0.951467		84.25	-0.03637	1.0133
	84.5831	-0.01297	0.953867		84.5831	-0.03643	1.0077
	84.9167	-0.01303	0.9559		84.9167	-0.0366	1.00097
	85.25	-0.01313	0.9575		85.25	-0.03677	0.996467
	85.5836	-0.01317	0.959467		85.5836	-0.03673	0.992
	85.9172	-0.01327	0.9596		85.9172	-0.03697	0.986533
	86.2506	-0.01333	0.962067		86.2506	-0.03707	0.9816
	86.5831	-0.01333	0.962833		86.5831	-0.0372	0.973367
	86.9167	-0.01343	0.964233		86.9167	-0.03727	0.9688
	87.2497	-0.01343	0.966833		87.2497	-0.03737	0.961067
	87.5833	-0.01357	0.9693		87.5833	-0.03733	0.953567
	87.9164	-0.01363	0.970367		87.9164	-0.03767	0.947867
	88.2497	-0.01367	0.971933		88.2497	-0.03767	0.943133
	88.5831	-0.01363	0.972033		88.5831	-0.03773	0.9371
	88.9169	-0.01377	0.973533		88.9169	-0.0377	0.931567
	89.2506	-0.01383	0.976233		89.2506	-0.0379	0.9276
	89.5839	-0.01387	0.977533		89.5839	-0.03807	0.9217
	89.9178	-0.01383	0.9793		89.9178	-0.03817	0.916633
	90.2517	-0.01397	0.982033		90.2517	-0.03817	0.910033
	90.5847	-0.01403	0.9848		90.5847	-0.0384	0.9027
	90.9183	-0.01407	0.9875		90.9183	-0.03833	0.8986
	91.2517	-0.01417	0.988133		91.2517	-0.0386	0.894233
	91.5853	-0.01427	0.988967		91.5853	-0.0386	0.891933
	91.9189	-0.01423	0.990833		91.9189	-0.03867	0.885567
	92.2525	-0.0143	0.9947		92.2525	-0.0387	0.881433
	92.5858	-0.0144	0.9951		92.5858	-0.0389	0.8756
	92.9183	-0.01443	0.997		92.9183	-0.03893	0.870433
	93.2517	-0.01453	0.997233		93.2517	-0.039	0.865033
	93.5844	-0.0146	0.999467		93.5844	-0.03917	0.857333
	93.9175	-0.01463	0.999467		93.9175	-0.0391	0.851533
	94.2508	-0.0146	0.999967		94.2508	-0.03923	0.846467
	94.5842	-0.01463	1.00247		94.5842	-0.0394	0.839867
	94.9175	-0.0148	1.0033		94.9175	-0.03943	0.834333
	95.2508	-0.01487	1.0048		95.2508	-0.0396	0.828833
	95.5844	-0.0149	1.0062		95.5844	-0.03957	0.8246
	95.9175	-0.01497	1.00787		95.9175	-0.03967	0.817733
	96.2508	-0.015	1.00967		96.2508	-0.0399	0.8132
	96.5836	-0.01513	1.0116		96.5836	-0.03993	0.808067
	96.9172	-0.01517	1.01187		96.9172	-0.04003	0.800367
	97.2506	-0.01523	1.01323		97.2506	-0.04017	0.792367
	97.5836	-0.01537	1.01397		97.5836	-0.0402	0.784367
	97.9169	-0.01527	1.0155		97.9169	-0.04033	0.7783
	98.2503	-0.01557	1.01627		98.2503	-0.0404	0.774
	98.5836	-0.0156	1.01893		98.5836	-0.0405	0.7689
	98.9169	-0.01557	1.0207		98.9169	-0.04063	0.762233
	99.2508	-0.01563	1.0208		99.2508	-0.0408	0.757333
	99.5842	-0.01573	1.02247		99.5842	-0.04087	0.7508
	99.9178	-0.01587	1.0236		99.9178	-0.04093	0.745633
	100.251	-0.0159	1.0259		100.251	-0.04093	0.742267
					100.584	-0.04113	0.738667
					100.917	-0.04127	0.735467
					101.251	-0.0413	0.730933
					101.584	-0.04147	0.7275
					101.916	-0.0416	0.724867
					102.25	-0.04157	0.720267
					102.583	-0.04167	0.717
					102.917	-0.0419	0.7118
					103.25	-0.0419	0.7079
					103.584	-0.04197	0.7034
					103.917	-0.04207	0.6965
					104.251	-0.0421	0.691
					104.584	-0.0422	0.6879
					104.917	-0.04227	0.684133
					105.249	-0.04243	0.6801
					105.583	-0.04243	0.676567
					105.917	-0.04257	0.6743
					106.25	-0.0427	0.6723
					106.583	-0.04263	0.6696
					106.916	-0.04287	0.6678
					107.249	-0.0429	0.6635
					107.582	-0.0429	0.6605
					107.915	-0.04307	0.657333
					108.249	-0.04313	0.652533
					108.582	-0.04327	0.651233
					108.916	-0.04333	0.646433
					109.248	-0.04343	0.642867
					109.582	-0.0435	0.638867
					109.916	-0.04363	0.6366
					110.248	-0.0437	0.633333
					110.581	-0.0437	0.629767
					110.915	-0.04383	0.6274
					111.248	-0.04393	0.6246
					111.581	-0.04397	0.621833
					111.914	-0.04403	0.617967
					112.248	-0.0441	0.6142
					112.582	-0.04423	0.607967
					112.915	-0.04427	0.603967
					113.248	-0.04427	0.6016
					113.581	-0.04437	0.598067
					113.914	-0.04447	0.5951
					114.247	-0.04453	0.5923
					114.58	-0.0445	0.589433
					114.914	-0.04467	0.586633
					115.248	-0.0447	0.5842
					115.581	-0.04477	0.5816
					115.915	-0.04487	0.579333
					116.248	-0.0449	0.576467
					116.582	-0.04503	0.574067
					116.915	-0.04503	0.571867
					117.248	-0.04513	0.566467
					117.581	-0.04517	0.561633
					117.915	-0.04523	0.559367
					118.248	-0.0453	0.555267
					118.581	-0.04543	0.552633
					118.915	-0.04547	0.552233
					119.248	-0.04553	0.5507
					119.58	-0.04553	0.549
					119.914	-0.04567	0.546267
					120.248	-0.04573	0.542567
					120.581	-0.0459	0.539633
					120.915	-0.0459	0.536833
					121.249	-0.046	0.5321
					121.582	-0.0461	0.5271
					121.916	-0.04613	0.5227
					122.25	-0.04617	0.517067
					122.583	-0.0464	0.512467
					122.917	-0.04637	0.5091
					123.251	-0.0464	0.503867
					123.585	-0.0465	0.4996
					123.918	-0.0466	0.495367
					124.252	-0.04663	0.4912
					124.586	-0.0467	0.4875
					124.919	-0.04677	0.4842
					125.253	-0.04683	0.4816
					125.587	-0.0469	0.477633
					125.92	-0.04687	0.474133
					126.254	-0.04687	0.4712
					126.588	-0.04703	0.466833
					126.921	-0.0471	0.464167
					127.254	-0.04717	0.4619
					127.588	-0.04717	0.457433
					127.922	-0.0472	0.454633
					128.256	-0.04733	0.451767
					128.589	-0.04733	0.4497
					128.923	-0.04737	0.446533
					129.257	-0.04737	0.442733
					129.591	-0.0475	0.4415
					129.925	-0.0476	0.4387
					130.258	-0.0476	0.434733
					130.592	-0.0476	0.431967
					130.925	-0.04777	0.428967
					131.259	-0.0478	0.4276
					131.592	-0.0479	0.424367
					131.926	-0.04787	0.420767
					132.259	-0.04787	0.4181
					132.593	-0.04793	0.415
					132.927	-0.048	0.411133
					133.26	-0.048	0.4061
					133.594	-0.04813	0.403767
					133.927	-0.04813	0.400567
					134.261	-0.04813	0.3973
					134.595	-0.0483	0.394133
					134.928	-0.04827	0.392333
					135.261	-0.04817	0.388633
					135.595	-0.04843	0.385033
					135.929	-0.0483	0.383033
					136.263	-0.04853	0.3792
					136.597	-0.04847	0.375367
					136.93	-0.0486	0.3724
					137.264	-0.04857	0.368667
					137.598	-0.0486	0.365667
					137.931	-0.0487	0.362367
					138.265	-0.04873	0.359967
					138.599	-0.04873	0.356267
					138.933	-0.0488	0.352033
					139.266	-0.04883	0.350067
					139.599	-0.0488	0.346567
					139.933	-0.0489	0.342733
					140.266	-0.04897	0.338967
					140.599	-0.04893	0.3367
					140.933	-0.04907	0.334767
					141.266	-0.04907	0.3321
					141.6	-0.04913	0.329467
					141.934	-0.04917	0.327067
					142.268	-0.04913	0.323533
					142.601	-0.04913	0.320467
					142.935	-0.04927	0.3181
					143.268	-0.04927	0.314933
					143.602	-0.04937	0.312667
					143.936	-0.0493	0.310833
					144.269	-0.0494	0.307867
					144.603	-0.04947	0.305167
					144.937	-0.04943	0.302533
					145.27	-0.0495	0.299533
					145.604	-0.0496	0.296567
					145.937	-0.04963	0.2927
					146.271	-0.0496	0.2884
					146.604	-0.0497	0.2857
					146.938	-0.04977	0.2832
					147.271	-0.04977	0.280767
					147.605	-0.0498	0.2775
					147.939	-0.04973	0.274667
					148.272	-0.04983	0.2722
					148.605	-0.04993	0.269933
					148.939	-0.05	0.2675
					149.272	-0.05	0.265233
					149.606	-0.05	0.2634
					149.94	-0.05007	0.260867
					150.273	-0.05013	0.258267
					150.607	-0.0501	0.255533
					150.941	-0.0502	0.253133
					151.274	-0.05013	0.2501
					151.608	-0.0503	0.247533
					151.942	-0.05037	0.244867
					152.275	-0.05037	0.2425
					152.609	-0.05037	0.239833
					152.943	-0.0504	0.237567
					153.277	-0.0505	0.235667
					153.61	-0.05043	0.233167
					153.944	-0.05043	0.230567
					154.278	-0.0506	0.227733
					154.611	-0.0506	0.2248
					154.945	-0.05063	0.2224
					155.277	-0.05063	0.220033
					155.611	-0.0507	0.217933
					155.944	-0.05063	0.215933
					156.278	-0.0507	0.213267
					156.612	-0.05073	0.211333
					156.945	-0.05087	0.2094
					157.279	-0.05077	0.207367
					157.613	-0.0508	0.205533
					157.946	-0.05087	0.2041
					158.28	-0.05087	0.202267
					158.614	-0.05097	0.200033
					158.947	-0.05093	0.198033
					159.281	-0.05097	0.196167
					159.615	-0.05093	0.193733
					159.948	-0.0511	0.191533
					160.282	-0.051	0.189633
					160.615	-0.05113	0.187767
					160.949	-0.051	0.1855
					161.283	-0.05103	0.183333
					161.617	-0.0512	0.180967
					161.95	-0.05123	0.1789
					162.284	-0.05123	0.177033
					162.618	-0.05127	0.175467
					162.951	-0.05123	0.1741
					163.285	-0.05127	0.171967
					163.619	-0.0513	0.1697
					163.952	-0.05143	0.1682
					164.286	-0.05133	0.166367
					164.619	-0.0514	0.164733

## Sheet: Figure 1C
	T cell High PDAC			T cell Low PDAC
	Cy	Cy + meso CART		Cy	Cy + meso CART
	0.74	10.9		0.9	3.92
	1.32	10.5		0.7	3.69
	0.88	9.76		1.76	3.24
	2.58	15.1		6.85	2.87
	1.26	13.3			1.42
		11.5			23.2
		11.7			2.09
		5.55			5.55
		8.32
		9.69

## Sheet: Figure 1D
	Cy							Cy + meso CART
	Days	Mouse 1	Mouse 2	Mouse 3	Mouse 4	Mouse 5		Days	Mouse 1	Mouse 2	Mouse 3	Mouse 4	Mouse 5	Mouse 6	Mouse 7	Mouse 8
	-4	15.75	15.75	10	13.5	18		-4	13.5	13.5	18	4	0.5	9.375	12.5	4
	1	93.75	32	21.4375	18	22.5		1	18	24.5	36	4	0.5	40	62.5	0.5
	4	125	60.75	62.5	32	75		4	40	48	48	13.5	0.5	68.75	40	0.5
	7	405	126	125	55.6875	108		7	55.69	87.5	87.5	6	4	126	75	0.5
	10	750	113.438	162	90.75	112.5		10	50.63	106.3	75	27	6	158.4	105.9	0.5
	15	1000	288	234	196	171.5		15	108	162	144	31.5	6	190.1	169	0
	18		325.125	343	361.25	323.438		18	105.9	337.5	162	36	18	232.8	211.3	0
	21		451.25	320	500	234		21	196.875	256	256	81	18	288	256	0
	24		793.5	793.5	1015.62	725		24	158.438	320	361.25	162	40	343.188	500	0

## Sheet: Figure 1E
	T cell High PDAC (d24)
	Cy	Cy + meso CART
	793.5	158.438
	793.5	320
	1015.62	361.25
	725	162
		40
		343.188
		500
		0.5

## Sheet: Figure 1F
	Cy			Cy + meso CART
	Days	Survival status		Days	Survival status
	15	1		38	1
	31	1		38	1
	31	1		35	1
	24	1		35	1
	31	1		50	1
				38	1
				38	1
				80	0

## Sheet: Figure 1G
	Cy + mock CART										Cy + meso CART
	Days	Mouse 1	Mouse 2	Mouse 3	Mouse 4	Mouse 5	Mouse 6	Mouse 7	Mouse 8		Days	Mouse 1	Mouse 2	Mouse 3	Mouse 4	Mouse 5	Mouse 6	Mouse 7	Mouse 8
	-4	18	18	13.5	18	8	13.5	13.5	32		-4	32	18	40	40	6	18	6	13.5
	1	68.75	62.5	62.5	62.5	75	62.5	62.5	50.625		1	40	87.5	48	87.5	32	40	30.625	68.75
	4	108	60.75	113.438	75	81.25	62.5	117	68.75		4	68.75	135	105.875	117	68.75	81.25	50.625	60
	7	196	225	147.875	100	158.438	147.875	81.25	126		7	75	144	147.875	135	105.875	117	60.75	87.5
	11	323.4	309.4	320	337.5	600	281.3	180	232.8		11	183.8	473.8	400	196	169	245	135	169
	14	445.5	600	496.375		586.625	487.688		541.5		14	304	550	546.75	433.5	416	336	220.5
	18	661.5	600	661.5		1152	786.5		650		18	496.375	650	625	650	716.625	631.75	506.25
	21	847	937.75	1093.75			991.875		756.25		21	998.25	1132.81	875	925.75	968	1044	744.188
	25	1267.5	1352				1715		1015.62		25	1250		1521	968	1250		877.25

## Sheet: Figure 1H
	T cell Low PDAC (d18)
	Cy	Cy + meso CART
	661.5	496.375
	600	650
	661.5	625
	1152	650
	786.5	716.625
	650	631.75
		506.25

## Sheet: Figure 1I
	Cy			Cy + meso CART
	Days	Survival status		Days	Survival status
	25	1		25	1
	25	1		21	1
	21	1		25	1
	10	1		28	1
	18	1		25	1
	25	1		21	1
	10	1		25	1
	25	1		10	1

## Sheet: Figure 1K
	T cell high PDAC			T cell low PDAC
	Cy	Cy + CART		Cy	Cy + CART
	373.771	1186.84		40.2932	75.6219
	578.309	712.38		64.2117	220.042
	419.951	921.861		16.3373	13.8681
	194.161	1608.83		87.784	103.157
	191.21	736.826			175.115
		158.837			64.037
		601.43			48.9074
					44.9687

## Sheet: Figure 2A
	Sample	Group	PC1	PC2
	X8_Cold.18529	Cold	-52.6615	11.1128
	X12_Cold.18533	Cold	-47.5321	4.12312
	X10_Cold.18531	Cold	-38.306	-3.5617
	X9_Cold.18530	Cold	-49.2242	3.04604
	X11_Cold.18532	Cold	-33.4887	-5.4611
	X7_Cold.18528	Cold	-46.8222	-0.476729
	X5_Hot.17	Hot	66.4972	6.31447
	X4_Hot.05	Hot	61.5033	16.4848
	X6_Hot.23	Hot	67.1735	4.63372
	X1_Hot.01	Hot	22.8372	-24.1332
	X3_Hot.03	Hot	50.0235	-12.0822

[truncated: 72 more sheets: Figure 2B, Figure 2C, Figure 2E, Figure 2F, Figure 2G, Figure 2H, Figure 2I, Figure 2J, Figure 2K, Figure 3C, Figure 3D, Figure 4B, Figure 4C, Figure 4D, Figure 4F, Figure 4H, Figure 4I, Figure 4K, Figure 4L, Figure 4M …]
